# Supplementary material for: Mining of the CULLIN E3 ubiquitin ligase genes in the whole genome of Salvia miltiorrhiza
Source: Curr Res Food Sci. 2022 Oct 8;5:1760–8. doi: 10.1016/j.crfs.2022.10.011 (PMC9576582; doi:10.1016/j.crfs.2022.10.011)
Supplement: Multimedia component 2 [file mmc2.xlsx]

## Sheet: Table S1
Table S1. Primer sequences used in this study.
Primers	Sequences (5’-3’)	Notes
SmCUL1-F	AGGCGGTGAATGACCTTTGC	Used in qRT-PCR analysis
SmCUL1-R	CAAAAATCCTGCCACCGCTT
SmCUL1-likeA-F	ACGATGAGCACGAGAGAAGC
SmCUL1-likeA-R	TGACCATCTCAGCAGGAAGG
SmCUL1-likeB-F	TGAGCACGAGAGAAGCATCC
SmCUL1-likeB-R	AGTCGATCCCTGGATTTGCG
SmCUL2-F	GTCTGGAACCCGTGGCTAAT
SmCUL2-R	GCCTTGTGAAAGAGCGTGTG
SmCUL3A-F	TCAACGGTGCCGATTCTCTC
SmCUL3A-R	TCTGTCGCGTCTCTTGCTTT
SmCUL3B-F	TGTGCGTCCTAATGCTGTTCA
SmCUL3B-R	TTGCGAAGTTTGCTGGTGAAG
SmCUL4-F	ATCTTCAACCTGACGAGCCG
SmCUL4-R	TCCCCTGAGAGACGGCAATA
SmAPC2-F	CTGAAAAGCAATACCAAGAGAAGTG
SmAPC2-R	TAACTCCTCAAGCCGTCCCT
Actin-F	AGCACCGAGCAGCATGAAGATT
Actin-R	AGCAAAGCAGCGAACGAAGAGT

## Sheet: Table S2
Table S2.Summary of the characterization of 8 CUL genes in S. miltiorrhiza.
Genomic ID	Gene name	Localization	pI	Molecular weight (kDa)	Cellular	Intron	Instability	Aliphatic	Grand Average	Amino	Gene
					localization		index	index	of hydropathicity	acid	size
SMil_00016992-mRNA-1:cds	SmCUL1	scaffold2381|size55296	8.4	94.32	chlo	16	48.56	87.63	-0.377	827	2472
SMil_00008969-mRNA-1:cds	SmCUL1-likeA	scaffold751|size88492	6.99	87.037	cyto	18	40.08	87.98	-0.413	748	2235
SMil_00029592-mRNA-1:cds	SmCUL1-likeB	scaffold751|size88492	6.8	87.16	cyto	8	41.16	87.85	-0.425	748	2235
SMil_00005230-mRNA-1:cds	SmCUL2	scaffold329|size114645	6.8	87.09	cyto	18	41.22	87.85	-0.423	748	2235
SMil_00010587-mRNA-1:cds	SmCUL3A	scaffold1002|size80289	7.27	86.65	cyto	0	47.6	84.99	-0.483	751	2244
SMil_00010078-mRNA-1:cds	SmCUL3B	scaffold902|size83293	7.86	85.36	cyto	1	48.07	84.4	-0.524	738	2205
SMil_00010361-mRNA-1:cds	SmCUL4	scaffold956|size81645	5.01	32.55	cyto	6	52.42	88.46	-0.391	280	831
SMil_00019275-mRNA-1:cds	SmAPC2	scaffold3101|size47863	4.98	103	chlo	16	41.29	93.3	-0.264	920	2751

## Sheet: Table S3
Table S3. The FPKM value of CUL genes under ABA treatment.
GeneID	0h	0.5h	1h	2h	4h	8h
SmCUL1	54.2	49.51	46.18	44.94	55.17	57.57
SmCUL1-likeA	159.75	136.27	134.78	144.14	167.46	153.16
SmCUL1-likeB	159.75	136.27	134.78	144.14	167.46	153.16
SmCUL2	159.75	136.27	134.78	144.14	167.46	153.16
SmCUL3A	35.01	27.57	29.71	28.04	33.44	39.84
SmCUL3B	35.01	27.57	29.71	28.04	33.44	39.84
SmCUL4	33.25	35.79	28.38	16.13	18.29	15.28
SmAPC2	6.85	6.85	6.2	4.54	4.95	5.8

## Sheet: Table S4
Table S4. Analysis of correlation between CUL genes and phenolic acids or tanshinone biosynthetic genes.
Gene ID	Enzyme	Correction	P-value	Pathway
SmCUL4	C4H	-0.939073	5.97e-06	Phenolic acids
SmCUL4	CPS	0.916896	2.71e-05	Tanshinones
SmCUL4	CYP98A14	-0.871526	0.000221302	Phenolic acids
SmCUL4	PAL	-0.81015	0.00139861	Phenolic acids
SmCUL4	RAS	-0.884556	0.000132636	Phenolic acids
SmCUL1	TAT	-0.838725	0.000651078	Phenolic acids
SmAPC2	C4H	-0.820731	0.00107006	Phenolic acids
SmAPC2	PAL	-0.823461	0.000995855	Phenolic acids
